# Supplementary material for: ZrO2 Nanoparticles and Poly(diallyldimethylammonium chloride)-Doped Graphene Oxide Aerogel-Coated Stainless-Steel Mesh for the Effective Adsorption of Organophosphorus Pesticides
Source: Foods. 2021 Jul 13;10(7):1616. doi: 10.3390/foods10071616 (PMC8304140; doi:10.3390/foods10071616)
Supplement: Supplementary file 1 [file foods-10-01616-s001.zip]

Archive with 1 entries (1 files):
- foods-1246949-supplementary.pdf
